# Supplementary material for: Definition of the traditional African diet: a scoping review
Source: Front Nutr. 2025 Sep 12;12:1651945. doi: 10.3389/fnut.2025.1651945 (PMC12465632; doi:10.3389/fnut.2025.1651945)
Supplement: Supplementary file 1 [file Data_Sheet_1.zip]

Archive with 2 entries (2 files):
- Supplementary Material II.xlsx
- Supplementary Material I.docx
