# Supplementary material for: Definition of the traditional African diet: a scoping review
Source: Front Nutr. 2025 Sep 12;12:1651945. doi: 10.3389/fnut.2025.1651945 (PMC12465632; doi:10.3389/fnut.2025.1651945)
Supplement: Supplementary file 1 [file Data_Sheet_1.zip › Supplementary Material II.xlsx]

## Sheet: Table S5
Study	Region	Abelmoschus esculentus	Ackee	African breadfruit (treculia africana)	African giant snail (archachatina marginata)	African locust bean (parkia biglobosa)	African nutmeg	African oil bean (pentaclethra tnacropltylla)	African pear (dacryodes edulis)	African rice (oryza glaberrima)	African walnut (coula edulis)	African yam (dioscorea rotundata)	African yam bean	Agaricus species	Agushie (pumpkin seeds)	Amaranth	Amaranth leaf	Amaranthus thumbergii	Animal foods	Animal products	Animals, wild	Ants	Apple	Artemisia	Auricularia auricular judae (bull) quÃ©l	Avocado	Bambara groundnuts (vigna sub-terranea)	Bananas	Bananas, sweet	Bananas, yellow	Banku	Baobab (adansonia digitata)	Baobab leaves	Barley	Bean or pumpkin-leaf	Beans	Beef	Beef, cooked (seswaa)	Beef, dried (biltong)	Beetroot	Berries	Beverages	Birds	Biscuits	Bitter gourd	Bitter leaf (vernonia amygdalina)	Bitterberries	Black bean	Blackberry
Afari-sefa et al, 2016	East Africa															1																	1
Alexander et al, 2016	South Africa																						1				1								1		1	1	1	1
Alijefree and Ahmed, 2015	North Africa
Ashaolu and Adeyeye, 2021	Africa	1		1	1	1		1	1		1			1											1			1				1					1									1
Auma et al, 2020	East Africa																																			1
Beagan and Chapman, 2012	NR
Casari et al, 2022	West Africa					1																											1				1
Cisse et al, 2018	West Africa, South Africa
Claasen et al, 2015	South Africa																																	1
Delisle, 2010	West Africa
Dunne et al, 2022	West Africa									1		1				1																1
Fernandes et al, 2021	NR																1							1		1	1	1				1			1	1					1
Frank et al, 2014	West Africa, East Africa														1																					1
Galbete et al, 2018	West Africa
Gibson et al, 2015	West Africa																														1
Harris et al, 2019	South Africa																																			1	1
Jannasch et al, 2017	West Africa																			1						1		1			1					1
Katsidzira et al, 2018	South Africa																									1						1											1	1
Kennedy and Reardon, 1994	South Africa
Kuhnlein and Johns, 2003	West Africa, South Africa		1	1		1	1						1			1											1					1	1				1
Labadarios et al, 1996	South Africa																										1															1
Majova, 2014	South Africa															1																				1													1
Masarirambi et al, 2010	South Africa															1																													1
Masuku et al, 2021	South Africa															1																				1
Nelia et al, 2012	East Africa
Oniang'o et al, 2003	Africa																										1	1								1	1
Osborn and Noriskin, 1936	South Africa, East Africa																																			1
Osuagwu, 2019	West Africa
Pavan et al, 1999	East Africa																		1
Pretorius and Sliwa, 2011	South Africa
Rankoana, 2021	South Africa															1											1
Raschke and Cheema, 2008	East Africa															1						1					1	1
Serfora and Xikombisa, 2011	South Africa																	1
Sodjinou et al, 2009	West Africa
Spires et al, 2016	South Africa
Spires et al, 2021	South Africa
Tamang et al, 2020	Africa					1
Vandebroek and Voeks, 2018	South Africa	1														1																1
Verena et al, 2007	East Africa																										1		1	1		1															1	1
Wagh et al, 2012	East Africa
Wiseman, 2015	South Africa
Wrottesley et al, 2017	South Africa																																			1
Wrottesley et al, 2018	South Africa																																			1
Zeba et al, 2014	West Africa
Zotor et al, 2015	East Africa																											1
No. studies that mention food item		2	1	2	1	4	1	1	1	1	1	1	1	1	1	9	1	1	1	1	0	1	1	1	1	3	8	6	1	1	2	7	3	1	2	11	6	1	1	1	1	1	1	1	1	1	1	1	1
% of studies that mention food item		0.0444444	0.0222222	0.0444444	0.0222222	0.0888889	0.0222222	0.0222222	0.0222222	0.0222222	0.0222222	0.0222222	0.0222222	0.0222222	0.0222222	0.2	0.0222222	0.0222222	0.0222222	0.0222222	0	0.0222222	0.0222222	0.0222222	0.0222222	0.0666667	0.177778	0.133333	0.0222222	0.0222222	0.0444444	0.155556	0.0666667	0.0222222	0.0444444	0.244444	0.133333	0.0222222	0.0222222	0.0222222	0.0222222	0.0222222	0.0222222	0.0222222	0.0222222	0.0222222	0.0222222	0.0222222	0.0222222
Colour-code of % of studies that mention food item
0-24.9%
25-49.9%
50-74.9%
75-100%
[truncated: 369 more columns]

## Sheet: Table S6
Study	Region	Beverages	Cereals and their products	Composite dishes	Eggs and their products	Fats and oils	Fish, shellfish and their products	Foods for particular nutritional uses	Fruits and their products	Indigenous dishes or beverages	Insects, grubs and their products	Meat and meat products	Milk and milk products	Pulses, seeds and nuts and their products	Roots, tubers, plantains and their products	Spices and condiments	Sweets and sugars	Vegetables and their products
Afari-sefa et al, 2016	East Africa													1				6
Alexander et al, 2016	South Africa	2	8						6	2	1	8		3	2			15
Alijefree and Ahmed, 2015	North Africa	1	1		1	1	2		1			1	1	2				1
Ashaolu and Adeyeye, 2021	Africa	1	5				1		11	8	1	3		5	2	1		28
Auma et al, 2020	East Africa		1											2	2
Beagan and Chapman, 2012	NR		3	1		1						3			2	1		1
Casari et al, 2022	West Africa		4				1		2	3		6		5				4
Cisse et al, 2018	West Africa, South Africa		3
Claasen et al, 2015	South Africa		4						1					2				2
Delisle, 2010	West Africa		1		1	1	1						1	1	1			1
Dunne et al, 2022	West Africa		5			1	2	1	1			2		5	2	1	1	8
Fernandes et al, 2021	NR	2	8					2	10	1			1	17	4	3		27
Frank et al, 2014	West Africa, East Africa		3			1	2		1					2	4			7
Galbete et al, 2018	West Africa		2			1			1			2	1	3	3
Gibson et al, 2015	West Africa		3	2			1			2					3
Harris et al, 2019	South Africa		2			1			2	1		4	1	2	1			1
Jannasch et al, 2017	West Africa		3			3	2		5			1		1	7			6
Katsidzira et al, 2018	South Africa		7	5					3	1	3	3		1	2			5
Kennedy and Reardon, 1994	South Africa		4
Kuhnlein and Johns, 2003	West Africa, South Africa		6		1	1	2		7			11	3	18	11	3		18
Labadarios et al, 1996	South Africa	1	7				1		4			1	2	3			1	4
Majova, 2014	South Africa		5						8	2		1		3	5			10
Masarirambi et al, 2010	South Africa								1					1	1			12
Masuku et al, 2021	South Africa		3							3				1				3
Nelia et al, 2012	East Africa								2						2			2
Oniang'o et al, 2003	Africa		3				1		2			2	1	11	2			3
Osborn and Noriskin, 1936	South Africa, East Africa	1	4									1	2	2	2			2
Osuagwu, 2019	West Africa					1									1
Pavan et al, 1999	East Africa											1						1
Pretorius and Sliwa, 2011	South Africa		1						1					1				3
Rankoana, 2021	South Africa	1	6						9		1			4				8
Raschke and Cheema, 2008	East Africa		5			1			3		4	2	1	7	7		2	7
Serfora and Xikombisa, 2011	South Africa								2					1				8
Sodjinou et al, 2009	West Africa		2	1	1	1	1		2			2	2	3	3			2
Spires et al, 2016	South Africa		1						1					1	1			1
Spires et al, 2021	South Africa		1						1					1	1			1
Tamang et al, 2020	Africa		4						1				2	5	1			2
Vandebroek and Voeks, 2018	South Africa							1						3	1			12
Verena et al, 2007	East Africa		5						21				1	13	4			6
Wagh et al, 2012	East Africa											3	2
Wiseman, 2015	South Africa							1
Wrottesley et al, 2017	South Africa		4						1	1		3		3	3			3
Wrottesley et al, 2018	South Africa		4						1			4		3	3			3
Zeba et al, 2014	West Africa		2															1
Zotor et al, 2015	East Africa		1						1						2
No. studies that mention food group		7	36	4	4	12	12	4	30	10	5	21	14	34	30	5	3	36
% of studies that mention food group		0.155556	0.8	0.0888889	0.0888889	0.266667	0.266667	0.0888889	0.666667	0.222222	0.111111	0.466667	0.311111	0.755556	0.666667	0.111111	0.0666667	0.8
No. food items mentioned per food group		9	131	9	4	14	17	5	112	24	10	64	21	136	85	9	4	224
% of all food items reported per food group		0.0140406	0.204368	0.0140406	0.00624025	0.0218409	0.0265211	0.00780031	0.174727	0.0374415	0.0156006	0.099844	0.0327613	0.212168	0.132605	0.0140406	0.00624025	0.349454
Colour-code of % of studies that mention food item
0-24.9%
25-49.9%
50-74.9%
75-100%
